# Supplementary material for: Exploring the hidden riches: Recent remarkable faunistic records and range extensions in the bee fauna of Italy (Hymenoptera, Apoidea, Anthophila)
Source: Biodivers Data J. 2024 Feb 16;12:e116014. doi: 10.3897/BDJ.12.e116014 (PMC10892157; doi:10.3897/BDJ.12.e116014)
Supplement: XML Treatment for Andrena compta [file BDJ.12.e116014-treatment10.xml]

<!DOCTYPE tp:taxon-treatment
  PUBLIC "-//TaxonX//DTD Taxonomic Treatment Publishing DTD v0 20100105//EN" "tax-treatment-NSO.dtd">
<tp:taxon-treatment xmlns:tp="http://www.plazi.org/taxpub"><tp:treatment-meta><mixed-citation publication-type="journal"><person-group><name><surname>Cornalba</surname><given-names>Maurizio</given-names></name><name><surname>Quaranta</surname><given-names>Marino</given-names></name><name><surname>Selis</surname><given-names>Marco</given-names></name><name><surname>Flaminio</surname><given-names>Simone</given-names></name><name><surname>Gamba</surname><given-names>Sirio</given-names></name><name><surname>Mei</surname><given-names>Maurizio</given-names></name><name><surname>Bonifacino</surname><given-names>Marco</given-names></name><name><surname>Cappellari</surname><given-names>Andree</given-names></name><name><surname>Catania</surname><given-names>Roberto</given-names></name><name><surname>Niolu</surname><given-names>Pietro</given-names></name><name><surname>Tempesti</surname><given-names>Stefano</given-names></name><name><surname>Biella</surname><given-names>Paolo</given-names></name></person-group><article-title>Exploring the hidden riches: Recent remarkable faunistic records and range extensions in the bee fauna of Italy (<tp:taxon-name><tp:taxon-name-part taxon-name-part-type="order">Hymenoptera</tp:taxon-name-part></tp:taxon-name>, <tp:taxon-name><tp:taxon-name-part taxon-name-part-type="superfamily">Apoidea</tp:taxon-name-part></tp:taxon-name>, <tp:taxon-name><tp:taxon-name-part taxon-name-part-type="clade">Anthophila</tp:taxon-name-part></tp:taxon-name>)</article-title><source>Biodivers Data J</source><day>16</day><month>02</month><year>2024</year><volume>12</volume><pub-id pub-id-type="doi">10.3897/BDJ.12.e116014</pub-id></mixed-citation></tp:treatment-meta><tp:nomenclature><tp:taxon-name>
              <object-id xmlns:xlink="http://www.w3.org/1999/xlink" content-type="arpha" xlink:type="simple">6275019A-6244-5547-AAB3-95801CDCA37D</object-id>
              <tp:taxon-name-part taxon-name-part-type="genus">Andrena</tp:taxon-name-part>
              <tp:taxon-name-part taxon-name-part-type="species">compta</tp:taxon-name-part>
            </tp:taxon-name><tp:taxon-authority>Lepeletier, 1841</tp:taxon-authority></tp:nomenclature><tp:treatment-sec sec-type="materials"><title>Materials</title><list list-type="alpha-lower" list-content="occurrences"><list-item><p><bold>Type status:</bold> <named-content xmlns:xlink="http://www.w3.org/1999/xlink" content-type="dwc:typeStatus" xlink:type="simple">Other material</named-content>. <bold>Occurrence:</bold> recordedBy: <named-content xmlns:xlink="http://www.w3.org/1999/xlink" content-type="dwc:recordedBy" xlink:type="simple">Simone Flaminio</named-content>; sex: <named-content xmlns:xlink="http://www.w3.org/1999/xlink" content-type="dwc:sex" xlink:type="simple">1 male</named-content>; occurrenceID: <named-content xmlns:xlink="http://www.w3.org/1999/xlink" content-type="dwc:occurrenceID" xlink:type="simple">D23561EC-D8CB-510C-898F-3E99B6179A1C</named-content>; <bold>Location:</bold> countryCode: <named-content xmlns:xlink="http://www.w3.org/1999/xlink" content-type="dwc:countryCode" xlink:type="simple">IT</named-content>; stateProvince: <named-content xmlns:xlink="http://www.w3.org/1999/xlink" content-type="dwc:stateProvince" xlink:type="simple">Calabria</named-content>; county: <named-content xmlns:xlink="http://www.w3.org/1999/xlink" content-type="dwc:county" xlink:type="simple">Reggio Calabria</named-content>; municipality: <named-content xmlns:xlink="http://www.w3.org/1999/xlink" content-type="dwc:municipality" xlink:type="simple">Grotteria</named-content>; verbatimElevation: <named-content xmlns:xlink="http://www.w3.org/1999/xlink" content-type="dwc:verbatimElevation" xlink:type="simple">130 m</named-content>; verbatimLatitude: <named-content xmlns:xlink="http://www.w3.org/1999/xlink" content-type="dwc:verbatimLatitude" xlink:type="simple">38.3445</named-content>; verbatimLongitude: <named-content xmlns:xlink="http://www.w3.org/1999/xlink" content-type="dwc:verbatimLongitude" xlink:type="simple">16.2696</named-content>; <bold>Identification:</bold> identifiedBy: <named-content xmlns:xlink="http://www.w3.org/1999/xlink" content-type="dwc:identifiedBy" xlink:type="simple">Thomas J. Wood</named-content>; <bold>Event:</bold> eventDate: <named-content xmlns:xlink="http://www.w3.org/1999/xlink" content-type="dwc:eventDate" xlink:type="simple">2022-04-23</named-content>; <bold>Record Level:</bold> collectionCode: <named-content xmlns:xlink="http://www.w3.org/1999/xlink" content-type="dwc:collectionCode" xlink:type="simple">SFC</named-content></p></list-item></list></tp:treatment-sec><tp:treatment-sec sec-type="Notes"><title>Notes</title><p>In Italy, previously known only from Sicilia and Sardegna (<xref ref-type="bibr" rid="B10853836">Comba 2019</xref> and references therein). This is the first record for mainland Italy (Fig. <xref ref-type="fig" rid="F10864373">1</xref>A).</p></tp:treatment-sec><tp:treatment-sec><!--Section generated to contain objects referenced in tp:taxon-treatment.--><fig id="F10864373" position="float" orientation="portrait"><object-id xmlns:xlink="http://www.w3.org/1999/xlink" content-type="arpha" xlink:type="simple">CDC9FB54-0A07-507B-844A-6DD1F81167F6</object-id><object-id xmlns:xlink="http://www.w3.org/1999/xlink" content-type="doi" xlink:type="simple">10.3897/BDJ.12.e116014.figure1</object-id><label>Figure 1.</label><caption><p>Known Italian range and new records of (A) <italic><tp:taxon-name><tp:taxon-name-part taxon-name-part-type="genus" reg="Colletes">Colletes</tp:taxon-name-part><tp:taxon-name-part taxon-name-part-type="species" reg="acutus">acutus</tp:taxon-name-part></tp:taxon-name></italic> Pérez, 1903, <italic><tp:taxon-name><tp:taxon-name-part taxon-name-part-type="genus" reg="Andrena">Andrena</tp:taxon-name-part><tp:taxon-name-part taxon-name-part-type="species" reg="compta">compta</tp:taxon-name-part></tp:taxon-name></italic> Lepeletier, 1841, <italic><tp:taxon-name><tp:taxon-name-part taxon-name-part-type="genus" reg="Rhodanthidium">Rhodanthidium</tp:taxon-name-part><tp:taxon-name-part taxon-name-part-type="species" reg="sticticum">sticticum</tp:taxon-name-part></tp:taxon-name></italic> (Fabricius, 1787) and (B) <italic><tp:taxon-name><tp:taxon-name-part taxon-name-part-type="genus" reg="Andrena">Andrena</tp:taxon-name-part><tp:taxon-name-part taxon-name-part-type="species" reg="binominata">binominata</tp:taxon-name-part></tp:taxon-name></italic> Smith, 1853, <italic><tp:taxon-name><tp:taxon-name-part taxon-name-part-type="genus" reg="Rhodanthidium">Rhodanthidium</tp:taxon-name-part><tp:taxon-name-part taxon-name-part-type="species" reg="siculum">siculum</tp:taxon-name-part></tp:taxon-name></italic> (Spinola, 1838).</p></caption><graphic xmlns:xlink="http://www.w3.org/1999/xlink" xlink:href="bdj-12-e116014-g001.png" position="float" id="oo_937476.png" orientation="portrait" xlink:type="simple"><uri content-type="original_file" xlink:type="simple">https://binary.pensoft.net/fig/937476</uri></graphic></fig></tp:treatment-sec><ref-list><ref id="B10853836"><element-citation xmlns:xlink="http://www.w3.org/1999/xlink" publication-type="website" xlink:type="simple"><person-group person-group-type="author"><name name-style="western"><surname>Comba</surname><given-names>M.</given-names></name></person-group><article-title>Hymenoptera:Apoidea:Anthophila of Italy</article-title><uri xlink:type="simple">https://digilander.libero.it/mario.comba/</uri><date-in-citation content-type="access-date">2023-10-02T00:00:00+03:00</date-in-citation></element-citation></ref></ref-list></tp:taxon-treatment>
