# Supplementary material for: Exploring the hidden riches: Recent remarkable faunistic records and range extensions in the bee fauna of Italy (Hymenoptera, Apoidea, Anthophila)
Source: Biodivers Data J. 2024 Feb 16;12:e116014. doi: 10.3897/BDJ.12.e116014 (PMC10892157; doi:10.3897/BDJ.12.e116014)
Supplement: XML Treatment for Anthidiellum breviusculum [file BDJ.12.e116014-treatment22.xml]

<!DOCTYPE tp:taxon-treatment
  PUBLIC "-//TaxonX//DTD Taxonomic Treatment Publishing DTD v0 20100105//EN" "tax-treatment-NSO.dtd">
<tp:taxon-treatment xmlns:tp="http://www.plazi.org/taxpub"><tp:treatment-meta><mixed-citation publication-type="journal"><person-group><name><surname>Cornalba</surname><given-names>Maurizio</given-names></name><name><surname>Quaranta</surname><given-names>Marino</given-names></name><name><surname>Selis</surname><given-names>Marco</given-names></name><name><surname>Flaminio</surname><given-names>Simone</given-names></name><name><surname>Gamba</surname><given-names>Sirio</given-names></name><name><surname>Mei</surname><given-names>Maurizio</given-names></name><name><surname>Bonifacino</surname><given-names>Marco</given-names></name><name><surname>Cappellari</surname><given-names>Andree</given-names></name><name><surname>Catania</surname><given-names>Roberto</given-names></name><name><surname>Niolu</surname><given-names>Pietro</given-names></name><name><surname>Tempesti</surname><given-names>Stefano</given-names></name><name><surname>Biella</surname><given-names>Paolo</given-names></name></person-group><article-title>Exploring the hidden riches: Recent remarkable faunistic records and range extensions in the bee fauna of Italy (<tp:taxon-name><tp:taxon-name-part taxon-name-part-type="order">Hymenoptera</tp:taxon-name-part></tp:taxon-name>, <tp:taxon-name><tp:taxon-name-part taxon-name-part-type="superfamily">Apoidea</tp:taxon-name-part></tp:taxon-name>, <tp:taxon-name><tp:taxon-name-part taxon-name-part-type="clade">Anthophila</tp:taxon-name-part></tp:taxon-name>)</article-title><source>Biodivers Data J</source><day>16</day><month>02</month><year>2024</year><volume>12</volume><pub-id pub-id-type="doi">10.3897/BDJ.12.e116014</pub-id></mixed-citation></tp:treatment-meta><tp:nomenclature><tp:taxon-name>
              <object-id xmlns:xlink="http://www.w3.org/1999/xlink" content-type="arpha" xlink:type="simple">404D63A2-F1EF-5F26-ABFD-4F56D352D3A5</object-id>
              <tp:taxon-name-part taxon-name-part-type="genus">Anthidiellum</tp:taxon-name-part>
              <tp:taxon-name-part taxon-name-part-type="species">breviusculum</tp:taxon-name-part>
            </tp:taxon-name><tp:taxon-authority>(Pérez, 1890)</tp:taxon-authority></tp:nomenclature><tp:treatment-sec sec-type="materials"><title>Materials</title><list list-type="alpha-lower" list-content="occurrences"><list-item><p><bold>Type status:</bold> <named-content xmlns:xlink="http://www.w3.org/1999/xlink" content-type="dwc:typeStatus" xlink:type="simple">Other material</named-content>. <bold>Occurrence:</bold> recordedBy: <named-content xmlns:xlink="http://www.w3.org/1999/xlink" content-type="dwc:recordedBy" xlink:type="simple">Christophe Praz, Gilles Carron</named-content>; sex: <named-content xmlns:xlink="http://www.w3.org/1999/xlink" content-type="dwc:sex" xlink:type="simple">1 male, 1 female</named-content>; occurrenceID: <named-content xmlns:xlink="http://www.w3.org/1999/xlink" content-type="dwc:occurrenceID" xlink:type="simple">93BE74A9-D1EF-501E-A80F-FD591C253D2E</named-content>; <bold>Location:</bold> countryCode: <named-content xmlns:xlink="http://www.w3.org/1999/xlink" content-type="dwc:countryCode" xlink:type="simple">IT</named-content>; stateProvince: <named-content xmlns:xlink="http://www.w3.org/1999/xlink" content-type="dwc:stateProvince" xlink:type="simple">Piemonte</named-content>; county: <named-content xmlns:xlink="http://www.w3.org/1999/xlink" content-type="dwc:county" xlink:type="simple">Torino</named-content>; municipality: <named-content xmlns:xlink="http://www.w3.org/1999/xlink" content-type="dwc:municipality" xlink:type="simple">Salbertrand</named-content>; locality: <named-content xmlns:xlink="http://www.w3.org/1999/xlink" content-type="dwc:locality" xlink:type="simple">Fenil</named-content>; <bold>Identification:</bold> identifiedBy: <named-content xmlns:xlink="http://www.w3.org/1999/xlink" content-type="dwc:identifiedBy" xlink:type="simple">Christophe Praz</named-content>; <bold>Event:</bold> eventDate: <named-content xmlns:xlink="http://www.w3.org/1999/xlink" content-type="dwc:eventDate" xlink:type="simple">2006-07-01</named-content>; eventRemarks: <named-content xmlns:xlink="http://www.w3.org/1999/xlink" content-type="dwc:eventRemarks" xlink:type="simple">on <italic><tp:taxon-name><tp:taxon-name-part taxon-name-part-type="genus" reg="Teucrium">Teucrium</tp:taxon-name-part></tp:taxon-name></italic> sp.</named-content>; <bold>Record Level:</bold> collectionCode: <named-content xmlns:xlink="http://www.w3.org/1999/xlink" content-type="dwc:collectionCode" xlink:type="simple">CPC</named-content></p></list-item><list-item><p><bold>Type status:</bold> <named-content xmlns:xlink="http://www.w3.org/1999/xlink" content-type="dwc:typeStatus" xlink:type="simple">Other material</named-content>. <bold>Occurrence:</bold> recordedBy: <named-content xmlns:xlink="http://www.w3.org/1999/xlink" content-type="dwc:recordedBy" xlink:type="simple">Christophe Praz, Dimitri Bénon</named-content>; sex: <named-content xmlns:xlink="http://www.w3.org/1999/xlink" content-type="dwc:sex" xlink:type="simple">1 male, 1 female</named-content>; occurrenceID: <named-content xmlns:xlink="http://www.w3.org/1999/xlink" content-type="dwc:occurrenceID" xlink:type="simple">3F6C2B48-E93C-5DEE-990A-7CA2C3A4C522</named-content>; <bold>Location:</bold> countryCode: <named-content xmlns:xlink="http://www.w3.org/1999/xlink" content-type="dwc:countryCode" xlink:type="simple">IT</named-content>; stateProvince: <named-content xmlns:xlink="http://www.w3.org/1999/xlink" content-type="dwc:stateProvince" xlink:type="simple">Piemonte</named-content>; county: <named-content xmlns:xlink="http://www.w3.org/1999/xlink" content-type="dwc:county" xlink:type="simple">Torino</named-content>; municipality: <named-content xmlns:xlink="http://www.w3.org/1999/xlink" content-type="dwc:municipality" xlink:type="simple">Mompantero</named-content>; verbatimLatitude: <named-content xmlns:xlink="http://www.w3.org/1999/xlink" content-type="dwc:verbatimLatitude" xlink:type="simple">45.1454</named-content>; verbatimLongitude: <named-content xmlns:xlink="http://www.w3.org/1999/xlink" content-type="dwc:verbatimLongitude" xlink:type="simple">7.0806</named-content>; <bold>Identification:</bold> identifiedBy: <named-content xmlns:xlink="http://www.w3.org/1999/xlink" content-type="dwc:identifiedBy" xlink:type="simple">Christophe Praz</named-content>; <bold>Event:</bold> eventDate: <named-content xmlns:xlink="http://www.w3.org/1999/xlink" content-type="dwc:eventDate" xlink:type="simple">2022-07-07</named-content>; <bold>Record Level:</bold> collectionCode: <named-content xmlns:xlink="http://www.w3.org/1999/xlink" content-type="dwc:collectionCode" xlink:type="simple">CPC</named-content></p></list-item></list></tp:treatment-sec><tp:treatment-sec sec-type="Notes"><title>Notes</title><p>These records were communicated to us by Christophe Praz. <italic><tp:taxon-name><tp:taxon-name-part taxon-name-part-type="genus" reg="Anthidiellum">Anthidiellum</tp:taxon-name-part><tp:taxon-name-part taxon-name-part-type="species" reg="breviusculum">breviusculum</tp:taxon-name-part></tp:taxon-name></italic> s.l. is split by <xref ref-type="bibr" rid="B10854150">Kasparek et al. (2023)</xref> into three species, <italic><tp:taxon-name><tp:taxon-name-part taxon-name-part-type="genus" reg="Anthidiellum">A.</tp:taxon-name-part><tp:taxon-name-part taxon-name-part-type="species" reg="breviusculum">breviusculum</tp:taxon-name-part></tp:taxon-name></italic> s.s. from Iberia and France, <italic><tp:taxon-name><tp:taxon-name-part taxon-name-part-type="genus" reg="Anthidiellum">A.</tp:taxon-name-part><tp:taxon-name-part taxon-name-part-type="species" reg="africanum">africanum</tp:taxon-name-part></tp:taxon-name></italic> Kasparek, 2023 from the Maghreb and <italic><tp:taxon-name><tp:taxon-name-part taxon-name-part-type="genus" reg="Anthidiellum">A.</tp:taxon-name-part><tp:taxon-name-part taxon-name-part-type="species" reg="troodicum">troodicum</tp:taxon-name-part></tp:taxon-name></italic> (Mavromoustakis, 1949) which ranges from the Aegean through Anatolia and the Levant to Iran. <italic><tp:taxon-name><tp:taxon-name-part taxon-name-part-type="genus" reg="Anthidiellum">A.</tp:taxon-name-part><tp:taxon-name-part taxon-name-part-type="species" reg="breviusculum">breviusculum</tp:taxon-name-part></tp:taxon-name></italic> is here first reported from Italy. Its occurrence close to the French border is not unexpected, given its presence in the Var and Roia drainages just across the border (<xref ref-type="bibr" rid="B10869649">Warncke 1980</xref>, <xref ref-type="bibr" rid="B10854897">Schmid-Egger 2011</xref>).</p></tp:treatment-sec><ref-list><ref id="B10854150"><element-citation xmlns:xlink="http://www.w3.org/1999/xlink" publication-type="article" xlink:type="simple"><person-group person-group-type="author"><name name-style="western"><surname>Kasparek</surname><given-names>Max</given-names></name><name name-style="western"><surname>Wood</surname><given-names>Thomas</given-names></name><name name-style="western"><surname>Ferreira</surname><given-names>Sónia</given-names></name><name name-style="western"><surname>Benarfa</surname><given-names>Noudjoud</given-names></name></person-group><year>2023</year><article-title>Taxonomic status of the disjunct populations of the resin bee <italic><tp:taxon-name><tp:taxon-name-part taxon-name-part-type="genus" reg="Anthidiellum">Anthidiellum</tp:taxon-name-part><tp:taxon-name-part taxon-name-part-type="species" reg="breviusculum">breviusculum</tp:taxon-name-part></tp:taxon-name></italic> (Pérez, 1890) s. l. in the Mediterranean (<tp:taxon-name><tp:taxon-name-part taxon-name-part-type="superfamily">Apoidea</tp:taxon-name-part></tp:taxon-name>: <tp:taxon-name><tp:taxon-name-part taxon-name-part-type="tribe">Anthidiini</tp:taxon-name-part></tp:taxon-name>)</article-title><source>Journal of Natural History</source><volume>56</volume><fpage>2047</fpage><lpage>2063</lpage><pub-id pub-id-type="doi">10.1080/00222933.2022.2152749</pub-id></element-citation></ref><ref id="B10869649"><element-citation xmlns:xlink="http://www.w3.org/1999/xlink" publication-type="article" xlink:type="simple"><person-group person-group-type="author"><name name-style="western"><surname>Warncke</surname><given-names>K.</given-names></name></person-group><year>1980</year><article-title>Die Bienengattung <italic><tp:taxon-name><tp:taxon-name-part taxon-name-part-type="genus" reg="Anthidium">Anthidium</tp:taxon-name-part></tp:taxon-name></italic> Fabricius, 1804 in der Westpaläarktis und im turkestanischen Becken</article-title><source>Entomofauna</source><volume>1</volume><fpage>119</fpage><lpage>210</lpage></element-citation></ref><ref id="B10854897"><element-citation xmlns:xlink="http://www.w3.org/1999/xlink" publication-type="article" xlink:type="simple"><person-group person-group-type="author"><name name-style="western"><surname>Schmid-Egger</surname><given-names>C.</given-names></name></person-group><year>2011</year><article-title><tp:taxon-name><tp:taxon-name-part taxon-name-part-type="order">Hymenoptera</tp:taxon-name-part></tp:taxon-name> <tp:taxon-name><tp:taxon-name-part taxon-name-part-type="infraorder">Aculeata</tp:taxon-name-part></tp:taxon-name> from “Parc national du Mercantour” (France) and “Parco delle Alpi Marittime” (Italy) in the south-western Alps</article-title><source>Ampulex</source><volume>3</volume><fpage>13</fpage><lpage>50</lpage></element-citation></ref></ref-list></tp:taxon-treatment>
