# Supplementary material for: Exploring the hidden riches: Recent remarkable faunistic records and range extensions in the bee fauna of Italy (Hymenoptera, Apoidea, Anthophila)
Source: Biodivers Data J. 2024 Feb 16;12:e116014. doi: 10.3897/BDJ.12.e116014 (PMC10892157; doi:10.3897/BDJ.12.e116014)
Supplement: XML Treatment for Coelioxys alatus [file BDJ.12.e116014-treatment24.xml]

<!DOCTYPE tp:taxon-treatment
  PUBLIC "-//TaxonX//DTD Taxonomic Treatment Publishing DTD v0 20100105//EN" "tax-treatment-NSO.dtd">
<tp:taxon-treatment xmlns:tp="http://www.plazi.org/taxpub"><tp:treatment-meta><mixed-citation publication-type="journal"><person-group><name><surname>Cornalba</surname><given-names>Maurizio</given-names></name><name><surname>Quaranta</surname><given-names>Marino</given-names></name><name><surname>Selis</surname><given-names>Marco</given-names></name><name><surname>Flaminio</surname><given-names>Simone</given-names></name><name><surname>Gamba</surname><given-names>Sirio</given-names></name><name><surname>Mei</surname><given-names>Maurizio</given-names></name><name><surname>Bonifacino</surname><given-names>Marco</given-names></name><name><surname>Cappellari</surname><given-names>Andree</given-names></name><name><surname>Catania</surname><given-names>Roberto</given-names></name><name><surname>Niolu</surname><given-names>Pietro</given-names></name><name><surname>Tempesti</surname><given-names>Stefano</given-names></name><name><surname>Biella</surname><given-names>Paolo</given-names></name></person-group><article-title>Exploring the hidden riches: Recent remarkable faunistic records and range extensions in the bee fauna of Italy (<tp:taxon-name><tp:taxon-name-part taxon-name-part-type="order">Hymenoptera</tp:taxon-name-part></tp:taxon-name>, <tp:taxon-name><tp:taxon-name-part taxon-name-part-type="superfamily">Apoidea</tp:taxon-name-part></tp:taxon-name>, <tp:taxon-name><tp:taxon-name-part taxon-name-part-type="clade">Anthophila</tp:taxon-name-part></tp:taxon-name>)</article-title><source>Biodivers Data J</source><day>16</day><month>02</month><year>2024</year><volume>12</volume><pub-id pub-id-type="doi">10.3897/BDJ.12.e116014</pub-id></mixed-citation></tp:treatment-meta><tp:nomenclature><tp:taxon-name>
              <object-id xmlns:xlink="http://www.w3.org/1999/xlink" content-type="arpha" xlink:type="simple">0345F779-03AE-5D2E-81DC-4C6CDB75207D</object-id>
              <tp:taxon-name-part taxon-name-part-type="genus">Coelioxys</tp:taxon-name-part>
              <tp:taxon-name-part taxon-name-part-type="species">alatus</tp:taxon-name-part>
            </tp:taxon-name><tp:taxon-authority>Foerster, 1853</tp:taxon-authority></tp:nomenclature><tp:treatment-sec sec-type="materials"><title>Materials</title><list list-type="alpha-lower" list-content="occurrences"><list-item><p><bold>Type status:</bold> <named-content xmlns:xlink="http://www.w3.org/1999/xlink" content-type="dwc:typeStatus" xlink:type="simple">Other material</named-content>. <bold>Occurrence:</bold> recordedBy: <named-content xmlns:xlink="http://www.w3.org/1999/xlink" content-type="dwc:recordedBy" xlink:type="simple">Elena Gazzea</named-content>; sex: <named-content xmlns:xlink="http://www.w3.org/1999/xlink" content-type="dwc:sex" xlink:type="simple">1 female</named-content>; occurrenceID: <named-content xmlns:xlink="http://www.w3.org/1999/xlink" content-type="dwc:occurrenceID" xlink:type="simple">BCE7F4EA-DA44-5A3B-BAB9-65C20C6525AE</named-content>; <bold>Location:</bold> countryCode: <named-content xmlns:xlink="http://www.w3.org/1999/xlink" content-type="dwc:countryCode" xlink:type="simple">IT</named-content>; stateProvince: <named-content xmlns:xlink="http://www.w3.org/1999/xlink" content-type="dwc:stateProvince" xlink:type="simple">Veneto</named-content>; county: <named-content xmlns:xlink="http://www.w3.org/1999/xlink" content-type="dwc:county" xlink:type="simple">Belluno</named-content>; municipality: <named-content xmlns:xlink="http://www.w3.org/1999/xlink" content-type="dwc:municipality" xlink:type="simple">Voltago Agordino</named-content>; verbatimElevation: <named-content xmlns:xlink="http://www.w3.org/1999/xlink" content-type="dwc:verbatimElevation" xlink:type="simple">990 m</named-content>; verbatimLatitude: <named-content xmlns:xlink="http://www.w3.org/1999/xlink" content-type="dwc:verbatimLatitude" xlink:type="simple">46.2662</named-content>; verbatimLongitude: <named-content xmlns:xlink="http://www.w3.org/1999/xlink" content-type="dwc:verbatimLongitude" xlink:type="simple">11.9975</named-content>; <bold>Identification:</bold> identifiedBy: <named-content xmlns:xlink="http://www.w3.org/1999/xlink" content-type="dwc:identifiedBy" xlink:type="simple">Maurizio Mei, Andree Cappellari</named-content>; <bold>Event:</bold> eventDate: <named-content xmlns:xlink="http://www.w3.org/1999/xlink" content-type="dwc:eventDate" xlink:type="simple">2021-08-10/22</named-content>; <bold>Record Level:</bold> collectionCode: <named-content xmlns:xlink="http://www.w3.org/1999/xlink" content-type="dwc:collectionCode" xlink:type="simple">MZUR</named-content></p></list-item></list></tp:treatment-sec><tp:treatment-sec sec-type="Notes"><title>Notes</title><p>Caught in a pan trap in an area with a significant presence of <italic><tp:taxon-name><tp:taxon-name-part taxon-name-part-type="genus" reg="Megachile">Megachile</tp:taxon-name-part><tp:taxon-name-part taxon-name-part-type="species" reg="ligniseca">ligniseca</tp:taxon-name-part></tp:taxon-name></italic> (Kirby, 1802), the main host of the species. This is the first confirmed record of <italic><tp:taxon-name><tp:taxon-name-part taxon-name-part-type="genus" reg="Coelioxys">C.</tp:taxon-name-part><tp:taxon-name-part taxon-name-part-type="species" reg="alatus">alatus</tp:taxon-name-part></tp:taxon-name></italic> for Italy. Discover Life (<xref ref-type="bibr" rid="B10853847">Ascher and Pickering 2023</xref>) indicates the presence of the species in Italy, without details. It is not clear what this claim is based on. A possible source is <xref ref-type="bibr" rid="B10854966">Stöckl (2000)</xref>, where <italic><tp:taxon-name><tp:taxon-name-part taxon-name-part-type="genus" reg="Coelioxys">C.</tp:taxon-name-part><tp:taxon-name-part taxon-name-part-type="species" reg="alatus">alatus</tp:taxon-name-part></tp:taxon-name></italic> is mentioned as (doubtfully) occurring in Südtirol, based on <xref ref-type="bibr" rid="B10853738">Biegeleben (1929)</xref>. However, Biegeleben's paper, which is a general exposition of parasitism in bees, does not contain records of <italic><tp:taxon-name><tp:taxon-name-part taxon-name-part-type="genus" reg="Coelioxys">C.</tp:taxon-name-part><tp:taxon-name-part taxon-name-part-type="species" reg="alatus">alatus</tp:taxon-name-part></tp:taxon-name></italic> or, for that matter, of any bee species. The only place where <italic><tp:taxon-name><tp:taxon-name-part taxon-name-part-type="genus" reg="Coelioxys">C.</tp:taxon-name-part><tp:taxon-name-part taxon-name-part-type="species" reg="alatus">alatus</tp:taxon-name-part></tp:taxon-name></italic> is mentioned is a list of host bees and their parasites in the last two pages of the paper, preceded by a sentence which, in English translation, reads: "We owe to Prof. Dr. Bischoff, who excels in the study of the biology of <tp:taxon-name><tp:taxon-name-part taxon-name-part-type="order">Hymenoptera</tp:taxon-name-part></tp:taxon-name>, a detailed table of the different species of host bees and their parasites. Some of them, namely the ones that are most widespread in our region, are listed here according to this table". In the case at hand, "widespread" likely does not refer to <italic><tp:taxon-name><tp:taxon-name-part taxon-name-part-type="genus" reg="Coelioxys">C.</tp:taxon-name-part><tp:taxon-name-part taxon-name-part-type="species" reg="alatus">alatus</tp:taxon-name-part></tp:taxon-name></italic>, which is rare everywhere in Europe (<xref ref-type="bibr" rid="B11000591">Devalez 2010</xref>), but to its host <italic><tp:taxon-name><tp:taxon-name-part taxon-name-part-type="genus" reg="Megachile">Megachile</tp:taxon-name-part><tp:taxon-name-part taxon-name-part-type="species" reg="ligniseca">ligniseca</tp:taxon-name-part></tp:taxon-name></italic> which is ubiquitous, though uncommon, in Südtirol. For good measure, we inspected the Biegeleben collection, now housed in the Museo Civico di Zoologia in Rome, but could not locate any specimens of <italic><tp:taxon-name><tp:taxon-name-part taxon-name-part-type="genus" reg="Coelioxys">C.</tp:taxon-name-part><tp:taxon-name-part taxon-name-part-type="species" reg="alatus">alatus</tp:taxon-name-part></tp:taxon-name></italic>. Images: Fig. <xref ref-type="fig" rid="F10864381">5</xref>.</p></tp:treatment-sec><tp:treatment-sec><!--Section generated to contain objects referenced in tp:taxon-treatment.--><fig id="F10864381" position="float" orientation="portrait"><object-id xmlns:xlink="http://www.w3.org/1999/xlink" content-type="arpha" xlink:type="simple">AD49C225-C680-5D08-9F12-B897EA5227C5</object-id><object-id xmlns:xlink="http://www.w3.org/1999/xlink" content-type="doi" xlink:type="simple">10.3897/BDJ.12.e116014.figure5</object-id><label>Figure 5.</label><caption><p><italic><tp:taxon-name><tp:taxon-name-part taxon-name-part-type="genus" reg="Coelioxys">Coelioxys</tp:taxon-name-part><tp:taxon-name-part taxon-name-part-type="species" reg="alatus">alatus</tp:taxon-name-part></tp:taxon-name></italic> Foerster, 1853 female from Voltago Agordino, (A) habitus; (B) end tergites and sternites.</p></caption><graphic xmlns:xlink="http://www.w3.org/1999/xlink" xlink:href="bdj-12-e116014-g005.jpg" position="float" id="oo_937472.jpg" orientation="portrait" xlink:type="simple"><uri content-type="original_file" xlink:type="simple">https://binary.pensoft.net/fig/937472</uri></graphic></fig></tp:treatment-sec><ref-list><ref id="B10853847"><element-citation xmlns:xlink="http://www.w3.org/1999/xlink" publication-type="website" xlink:type="simple"><person-group person-group-type="author"><name name-style="western"><surname>Ascher</surname><given-names>J</given-names></name><name name-style="western"><surname>Pickering</surname><given-names>J</given-names></name></person-group><article-title>Discover Life bee species guide and world checklist (Hymenoptera: Apoidea: Anthophila)</article-title><uri xlink:type="simple">https://www.discoverlife.org/mp/20q</uri><date-in-citation content-type="access-date">2023-10-06T00:00:00+03:00</date-in-citation></element-citation></ref><ref id="B10854966"><element-citation xmlns:xlink="http://www.w3.org/1999/xlink" publication-type="article" xlink:type="simple"><person-group person-group-type="author"><name name-style="western"><surname>Stöckl</surname><given-names>P.</given-names></name></person-group><year>2000</year><article-title>Synopsis der <tp:taxon-name><tp:taxon-name-part taxon-name-part-type="subfamily">Megachilinae</tp:taxon-name-part></tp:taxon-name> Nord- und Südtirols (Österreich, Italien)</article-title><source>Berichte des naturwissenschaftlichen-medizinischen Verein Innsbruck</source><volume>87</volume><fpage>273</fpage><lpage>306</lpage></element-citation></ref><ref id="B10853738"><element-citation xmlns:xlink="http://www.w3.org/1999/xlink" publication-type="article" xlink:type="simple"><person-group person-group-type="author"><name name-style="western"><surname>Biegeleben</surname><given-names>F.</given-names></name></person-group><year>1929</year><article-title>Aus dem Leben einheimischer Hautflügler, III. Teil: Schmarotzerbienen und ihre Wirte</article-title><source>Der Schlern</source><volume>10</volume><fpage>59</fpage><lpage>64</lpage></element-citation></ref><ref id="B11000591"><element-citation xmlns:xlink="http://www.w3.org/1999/xlink" publication-type="article" xlink:type="simple"><person-group person-group-type="author"><name name-style="western"><surname>Devalez</surname><given-names>J.</given-names></name></person-group><year>2010</year><article-title>Nouvelles données sur <italic><tp:taxon-name><tp:taxon-name-part taxon-name-part-type="genus" reg="Coelioxys">Coelioxys</tp:taxon-name-part><tp:taxon-name-part taxon-name-part-type="species" reg="alata">alata</tp:taxon-name-part></tp:taxon-name></italic> Förster (<tp:taxon-name><tp:taxon-name-part taxon-name-part-type="order">Hymenoptera</tp:taxon-name-part></tp:taxon-name>, <tp:taxon-name><tp:taxon-name-part taxon-name-part-type="family">Megachilidae</tp:taxon-name-part></tp:taxon-name>), sa biologie et sa distribution</article-title><source>
            <tp:taxon-name><tp:taxon-name-part taxon-name-part-type="genus" reg="Osmia">Osmia</tp:taxon-name-part></tp:taxon-name>
          </source><volume>5</volume><fpage>20</fpage><lpage>23</lpage></element-citation></ref></ref-list></tp:taxon-treatment>
