# Supplementary material for: Exploring the hidden riches: Recent remarkable faunistic records and range extensions in the bee fauna of Italy (Hymenoptera, Apoidea, Anthophila)
Source: Biodivers Data J. 2024 Feb 16;12:e116014. doi: 10.3897/BDJ.12.e116014 (PMC10892157; doi:10.3897/BDJ.12.e116014)
Supplement: XML Treatment for Anthophora affinis [file BDJ.12.e116014-treatment34.xml]

<!DOCTYPE tp:taxon-treatment
  PUBLIC "-//TaxonX//DTD Taxonomic Treatment Publishing DTD v0 20100105//EN" "tax-treatment-NSO.dtd">
<tp:taxon-treatment xmlns:tp="http://www.plazi.org/taxpub"><tp:treatment-meta><mixed-citation publication-type="journal"><person-group><name><surname>Cornalba</surname><given-names>Maurizio</given-names></name><name><surname>Quaranta</surname><given-names>Marino</given-names></name><name><surname>Selis</surname><given-names>Marco</given-names></name><name><surname>Flaminio</surname><given-names>Simone</given-names></name><name><surname>Gamba</surname><given-names>Sirio</given-names></name><name><surname>Mei</surname><given-names>Maurizio</given-names></name><name><surname>Bonifacino</surname><given-names>Marco</given-names></name><name><surname>Cappellari</surname><given-names>Andree</given-names></name><name><surname>Catania</surname><given-names>Roberto</given-names></name><name><surname>Niolu</surname><given-names>Pietro</given-names></name><name><surname>Tempesti</surname><given-names>Stefano</given-names></name><name><surname>Biella</surname><given-names>Paolo</given-names></name></person-group><article-title>Exploring the hidden riches: Recent remarkable faunistic records and range extensions in the bee fauna of Italy (<tp:taxon-name><tp:taxon-name-part taxon-name-part-type="order">Hymenoptera</tp:taxon-name-part></tp:taxon-name>, <tp:taxon-name><tp:taxon-name-part taxon-name-part-type="superfamily">Apoidea</tp:taxon-name-part></tp:taxon-name>, <tp:taxon-name><tp:taxon-name-part taxon-name-part-type="clade">Anthophila</tp:taxon-name-part></tp:taxon-name>)</article-title><source>Biodivers Data J</source><day>16</day><month>02</month><year>2024</year><volume>12</volume><pub-id pub-id-type="doi">10.3897/BDJ.12.e116014</pub-id></mixed-citation></tp:treatment-meta><tp:nomenclature><tp:taxon-name>
              <object-id xmlns:xlink="http://www.w3.org/1999/xlink" content-type="arpha" xlink:type="simple">115D7CDC-EC39-5BC4-B015-AD04D8E70398</object-id>
              <tp:taxon-name-part taxon-name-part-type="genus">Anthophora</tp:taxon-name-part>
              <tp:taxon-name-part taxon-name-part-type="species">affinis</tp:taxon-name-part>
            </tp:taxon-name><tp:taxon-authority>Brullé, 1832</tp:taxon-authority></tp:nomenclature><tp:treatment-sec sec-type="materials"><title>Materials</title><list list-type="alpha-lower" list-content="occurrences"><list-item><p><bold>Type status:</bold> <named-content xmlns:xlink="http://www.w3.org/1999/xlink" content-type="dwc:typeStatus" xlink:type="simple">Other material</named-content>. <bold>Occurrence:</bold> recordedBy: <named-content xmlns:xlink="http://www.w3.org/1999/xlink" content-type="dwc:recordedBy" xlink:type="simple">Sirio Gamba</named-content>; sex: <named-content xmlns:xlink="http://www.w3.org/1999/xlink" content-type="dwc:sex" xlink:type="simple">1 female</named-content>; occurrenceID: <named-content xmlns:xlink="http://www.w3.org/1999/xlink" content-type="dwc:occurrenceID" xlink:type="simple">2F6A4BED-0898-5E4D-8D6B-0E9664425347</named-content>; <bold>Location:</bold> countryCode: <named-content xmlns:xlink="http://www.w3.org/1999/xlink" content-type="dwc:countryCode" xlink:type="simple">IT</named-content>; stateProvince: <named-content xmlns:xlink="http://www.w3.org/1999/xlink" content-type="dwc:stateProvince" xlink:type="simple">Liguria</named-content>; county: <named-content xmlns:xlink="http://www.w3.org/1999/xlink" content-type="dwc:county" xlink:type="simple">Imperia</named-content>; municipality: <named-content xmlns:xlink="http://www.w3.org/1999/xlink" content-type="dwc:municipality" xlink:type="simple">Camporosso</named-content>; verbatimElevation: <named-content xmlns:xlink="http://www.w3.org/1999/xlink" content-type="dwc:verbatimElevation" xlink:type="simple">366 m</named-content>; verbatimLatitude: <named-content xmlns:xlink="http://www.w3.org/1999/xlink" content-type="dwc:verbatimLatitude" xlink:type="simple">43.8236</named-content>; verbatimLongitude: <named-content xmlns:xlink="http://www.w3.org/1999/xlink" content-type="dwc:verbatimLongitude" xlink:type="simple">7.6064</named-content>; <bold>Identification:</bold> identifiedBy: <named-content xmlns:xlink="http://www.w3.org/1999/xlink" content-type="dwc:identifiedBy" xlink:type="simple">Sirio Gamba, vid. P. Rasmont</named-content>; <bold>Event:</bold> eventDate: <named-content xmlns:xlink="http://www.w3.org/1999/xlink" content-type="dwc:eventDate" xlink:type="simple">2018-05-13</named-content>; <bold>Record Level:</bold> collectionCode: <named-content xmlns:xlink="http://www.w3.org/1999/xlink" content-type="dwc:collectionCode" xlink:type="simple">SGC</named-content></p></list-item><list-item><p><bold>Type status:</bold> <named-content xmlns:xlink="http://www.w3.org/1999/xlink" content-type="dwc:typeStatus" xlink:type="simple">Other material</named-content>. <bold>Occurrence:</bold> recordedBy: <named-content xmlns:xlink="http://www.w3.org/1999/xlink" content-type="dwc:recordedBy" xlink:type="simple">Sirio Gamba</named-content>; sex: <named-content xmlns:xlink="http://www.w3.org/1999/xlink" content-type="dwc:sex" xlink:type="simple">1 male</named-content>; occurrenceID: <named-content xmlns:xlink="http://www.w3.org/1999/xlink" content-type="dwc:occurrenceID" xlink:type="simple">0D5FA78E-2F74-5670-BD9C-7F155E4240C7</named-content>; <bold>Location:</bold> countryCode: <named-content xmlns:xlink="http://www.w3.org/1999/xlink" content-type="dwc:countryCode" xlink:type="simple">IT</named-content>; stateProvince: <named-content xmlns:xlink="http://www.w3.org/1999/xlink" content-type="dwc:stateProvince" xlink:type="simple">Liguria</named-content>; county: <named-content xmlns:xlink="http://www.w3.org/1999/xlink" content-type="dwc:county" xlink:type="simple">Imperia</named-content>; municipality: <named-content xmlns:xlink="http://www.w3.org/1999/xlink" content-type="dwc:municipality" xlink:type="simple">Apricale</named-content>; verbatimElevation: <named-content xmlns:xlink="http://www.w3.org/1999/xlink" content-type="dwc:verbatimElevation" xlink:type="simple">550 m</named-content>; verbatimLatitude: <named-content xmlns:xlink="http://www.w3.org/1999/xlink" content-type="dwc:verbatimLatitude" xlink:type="simple">43.9047</named-content>; verbatimLongitude: <named-content xmlns:xlink="http://www.w3.org/1999/xlink" content-type="dwc:verbatimLongitude" xlink:type="simple">7.6819</named-content>; <bold>Identification:</bold> identifiedBy: <named-content xmlns:xlink="http://www.w3.org/1999/xlink" content-type="dwc:identifiedBy" xlink:type="simple">Sirio Gamba, vid. P. Rasmont</named-content>; <bold>Event:</bold> eventDate: <named-content xmlns:xlink="http://www.w3.org/1999/xlink" content-type="dwc:eventDate" xlink:type="simple">2018-05-08</named-content>; <bold>Record Level:</bold> collectionCode: <named-content xmlns:xlink="http://www.w3.org/1999/xlink" content-type="dwc:collectionCode" xlink:type="simple">SGC</named-content></p></list-item><list-item><p><bold>Type status:</bold> <named-content xmlns:xlink="http://www.w3.org/1999/xlink" content-type="dwc:typeStatus" xlink:type="simple">Other material</named-content>. <bold>Occurrence:</bold> recordedBy: <named-content xmlns:xlink="http://www.w3.org/1999/xlink" content-type="dwc:recordedBy" xlink:type="simple">Marco Bonifacino</named-content>; sex: <named-content xmlns:xlink="http://www.w3.org/1999/xlink" content-type="dwc:sex" xlink:type="simple">1 male</named-content>; occurrenceID: <named-content xmlns:xlink="http://www.w3.org/1999/xlink" content-type="dwc:occurrenceID" xlink:type="simple">5605EECE-EEE7-5EA5-8740-6D64DD74275D</named-content>; <bold>Location:</bold> countryCode: <named-content xmlns:xlink="http://www.w3.org/1999/xlink" content-type="dwc:countryCode" xlink:type="simple">IT</named-content>; stateProvince: <named-content xmlns:xlink="http://www.w3.org/1999/xlink" content-type="dwc:stateProvince" xlink:type="simple">Liguria</named-content>; county: <named-content xmlns:xlink="http://www.w3.org/1999/xlink" content-type="dwc:county" xlink:type="simple">Imperia</named-content>; municipality: <named-content xmlns:xlink="http://www.w3.org/1999/xlink" content-type="dwc:municipality" xlink:type="simple">Pigna</named-content>; verbatimElevation: <named-content xmlns:xlink="http://www.w3.org/1999/xlink" content-type="dwc:verbatimElevation" xlink:type="simple">1235 m</named-content>; verbatimLatitude: <named-content xmlns:xlink="http://www.w3.org/1999/xlink" content-type="dwc:verbatimLatitude" xlink:type="simple">43.9578</named-content>; verbatimLongitude: <named-content xmlns:xlink="http://www.w3.org/1999/xlink" content-type="dwc:verbatimLongitude" xlink:type="simple">7.6278</named-content>; <bold>Identification:</bold> identifiedBy: <named-content xmlns:xlink="http://www.w3.org/1999/xlink" content-type="dwc:identifiedBy" xlink:type="simple">Marco Bonifacino</named-content>; <bold>Event:</bold> eventDate: <named-content xmlns:xlink="http://www.w3.org/1999/xlink" content-type="dwc:eventDate" xlink:type="simple">2020-05-18</named-content>; <bold>Record Level:</bold> collectionCode: <named-content xmlns:xlink="http://www.w3.org/1999/xlink" content-type="dwc:collectionCode" xlink:type="simple">MBC</named-content></p></list-item></list></tp:treatment-sec><tp:treatment-sec sec-type="Notes"><title>Notes</title><p>The occurrence of <italic><tp:taxon-name><tp:taxon-name-part taxon-name-part-type="genus" reg="Anthophora">A.</tp:taxon-name-part><tp:taxon-name-part taxon-name-part-type="species" reg="affinis">affinis</tp:taxon-name-part></tp:taxon-name></italic> in Italy was for a long time unclear, mostly due to persistent confusion with other species, chiefly <italic><tp:taxon-name><tp:taxon-name-part taxon-name-part-type="genus" reg="Anthophora">A.</tp:taxon-name-part><tp:taxon-name-part taxon-name-part-type="species" reg="mucida">mucida</tp:taxon-name-part></tp:taxon-name></italic> Gribodo, 1873 and <italic><tp:taxon-name><tp:taxon-name-part taxon-name-part-type="genus" reg="Anthophora">A.</tp:taxon-name-part><tp:taxon-name-part taxon-name-part-type="species" reg="agama">agama</tp:taxon-name-part></tp:taxon-name></italic> Radoszkowski, 1869. The species is said to be of uncertain presence in Italy by <xref ref-type="bibr" rid="B10854703">Rasmont and Dehon (2015)</xref>. Images: Suppl. material <xref ref-type="supplementary-material" rid="S10864387">2</xref>, Figs. S19–S22.</p></tp:treatment-sec><tp:treatment-sec><!--Section generated to contain objects referenced in tp:taxon-treatment.--><supplementary-material xmlns:xlink="http://www.w3.org/1999/xlink" id="S10864387" orientation="portrait" position="float" xlink:type="simple"><object-id content-type="arpha" xlink:type="simple">FB29C219-1086-531B-B64F-E6C66DA0CD34</object-id><object-id content-type="doi" xlink:type="simple">10.3897/BDJ.12.e116014.suppl2</object-id><label>Supplementary material 2</label><caption><p>Additional pictures of diagnostic features of selected species</p></caption><statement content-type="dataType"><label>Data type</label><p>Images</p></statement><p>File: oo_937478.pdf</p><media xlink:href="bdj-12-e116014-s002.pdf" mimetype="Adobe Acrobat Document" mime-subtype="pdf" position="float" orientation="portrait" xlink:type="simple"><uri content-type="original_file" xlink:type="simple">https://binary.pensoft.net/file/937478</uri></media><attrib specific-use="authors">Maurizio Cornalba, Marino Quaranta, Marco Selis, Simone Flaminio, Sirio Gamba, Maurizio Mei, Marco Bonifacino, Andree Cappellari, Roberto Catania, Pietro Niolu, Stefano Tempesti, Paolo Biella</attrib></supplementary-material></tp:treatment-sec><ref-list><ref id="B10854703"><element-citation xmlns:xlink="http://www.w3.org/1999/xlink" publication-type="article" xlink:type="simple"><person-group person-group-type="author"><name name-style="western"><surname>Rasmont</surname><given-names>P.</given-names></name><name name-style="western"><surname>Dehon</surname><given-names>M.</given-names></name></person-group><year>2015</year><article-title><italic><tp:taxon-name><tp:taxon-name-part taxon-name-part-type="genus" reg="Anthophora">Anthophora</tp:taxon-name-part><tp:taxon-name-part taxon-name-part-type="species" reg="affinis">affinis</tp:taxon-name-part></tp:taxon-name></italic> (Europe assessment)</article-title><source>The IUCN Red List of Threatened Species</source><volume>e.T19198835A21766805</volume><uri xlink:type="simple">https://www.iucnredlist.org/species/19198835/21766805</uri></element-citation></ref></ref-list></tp:taxon-treatment>
