# Supplementary material for: Exploring the hidden riches: Recent remarkable faunistic records and range extensions in the bee fauna of Italy (Hymenoptera, Apoidea, Anthophila)
Source: Biodivers Data J. 2024 Feb 16;12:e116014. doi: 10.3897/BDJ.12.e116014 (PMC10892157; doi:10.3897/BDJ.12.e116014)
Supplement: XML Treatment for Tetralonia inulae [file BDJ.12.e116014-treatment48.xml]

<!DOCTYPE tp:taxon-treatment
  PUBLIC "-//TaxonX//DTD Taxonomic Treatment Publishing DTD v0 20100105//EN" "tax-treatment-NSO.dtd">
<tp:taxon-treatment xmlns:tp="http://www.plazi.org/taxpub"><tp:treatment-meta><mixed-citation publication-type="journal"><person-group><name><surname>Cornalba</surname><given-names>Maurizio</given-names></name><name><surname>Quaranta</surname><given-names>Marino</given-names></name><name><surname>Selis</surname><given-names>Marco</given-names></name><name><surname>Flaminio</surname><given-names>Simone</given-names></name><name><surname>Gamba</surname><given-names>Sirio</given-names></name><name><surname>Mei</surname><given-names>Maurizio</given-names></name><name><surname>Bonifacino</surname><given-names>Marco</given-names></name><name><surname>Cappellari</surname><given-names>Andree</given-names></name><name><surname>Catania</surname><given-names>Roberto</given-names></name><name><surname>Niolu</surname><given-names>Pietro</given-names></name><name><surname>Tempesti</surname><given-names>Stefano</given-names></name><name><surname>Biella</surname><given-names>Paolo</given-names></name></person-group><article-title>Exploring the hidden riches: Recent remarkable faunistic records and range extensions in the bee fauna of Italy (<tp:taxon-name><tp:taxon-name-part taxon-name-part-type="order">Hymenoptera</tp:taxon-name-part></tp:taxon-name>, <tp:taxon-name><tp:taxon-name-part taxon-name-part-type="superfamily">Apoidea</tp:taxon-name-part></tp:taxon-name>, <tp:taxon-name><tp:taxon-name-part taxon-name-part-type="clade">Anthophila</tp:taxon-name-part></tp:taxon-name>)</article-title><source>Biodivers Data J</source><day>16</day><month>02</month><year>2024</year><volume>12</volume><pub-id pub-id-type="doi">10.3897/BDJ.12.e116014</pub-id></mixed-citation></tp:treatment-meta><tp:nomenclature><tp:taxon-name>
              <object-id xmlns:xlink="http://www.w3.org/1999/xlink" content-type="arpha" xlink:type="simple">967B9EDE-2E2C-57CE-A49C-54C689D2EEEA</object-id>
              <tp:taxon-name-part taxon-name-part-type="genus">Tetralonia</tp:taxon-name-part>
              <tp:taxon-name-part taxon-name-part-type="species">inulae</tp:taxon-name-part>
            </tp:taxon-name><tp:taxon-authority>Tkalců, 1979</tp:taxon-authority></tp:nomenclature><tp:treatment-sec sec-type="materials"><title>Materials</title><list list-type="alpha-lower" list-content="occurrences"><list-item><p><bold>Type status:</bold> <named-content xmlns:xlink="http://www.w3.org/1999/xlink" content-type="dwc:typeStatus" xlink:type="simple">Other material</named-content>. <bold>Occurrence:</bold> recordedBy: <named-content xmlns:xlink="http://www.w3.org/1999/xlink" content-type="dwc:recordedBy" xlink:type="simple">Maurizio Cornalba</named-content>; sex: <named-content xmlns:xlink="http://www.w3.org/1999/xlink" content-type="dwc:sex" xlink:type="simple">1 male</named-content>; occurrenceID: <named-content xmlns:xlink="http://www.w3.org/1999/xlink" content-type="dwc:occurrenceID" xlink:type="simple">18BFBDD3-F511-5330-909D-A6F8F4E931F8</named-content>; <bold>Location:</bold> countryCode: <named-content xmlns:xlink="http://www.w3.org/1999/xlink" content-type="dwc:countryCode" xlink:type="simple">IT</named-content>; stateProvince: <named-content xmlns:xlink="http://www.w3.org/1999/xlink" content-type="dwc:stateProvince" xlink:type="simple">Lombardia</named-content>; county: <named-content xmlns:xlink="http://www.w3.org/1999/xlink" content-type="dwc:county" xlink:type="simple">Pavia</named-content>; municipality: <named-content xmlns:xlink="http://www.w3.org/1999/xlink" content-type="dwc:municipality" xlink:type="simple">Cecima</named-content>; verbatimElevation: <named-content xmlns:xlink="http://www.w3.org/1999/xlink" content-type="dwc:verbatimElevation" xlink:type="simple">688 m</named-content>; verbatimLatitude: <named-content xmlns:xlink="http://www.w3.org/1999/xlink" content-type="dwc:verbatimLatitude" xlink:type="simple">44.815</named-content>; verbatimLongitude: <named-content xmlns:xlink="http://www.w3.org/1999/xlink" content-type="dwc:verbatimLongitude" xlink:type="simple">9.0791</named-content>; <bold>Identification:</bold> identifiedBy: <named-content xmlns:xlink="http://www.w3.org/1999/xlink" content-type="dwc:identifiedBy" xlink:type="simple">Maurizio Cornalba</named-content>; <bold>Event:</bold> eventDate: <named-content xmlns:xlink="http://www.w3.org/1999/xlink" content-type="dwc:eventDate" xlink:type="simple">2018-06-21</named-content>; eventRemarks: <named-content xmlns:xlink="http://www.w3.org/1999/xlink" content-type="dwc:eventRemarks" xlink:type="simple">on <italic><tp:taxon-name><tp:taxon-name-part taxon-name-part-type="genus" reg="Pentanema">Pentanema</tp:taxon-name-part><tp:taxon-name-part taxon-name-part-type="species" reg="montanum">montanum</tp:taxon-name-part></tp:taxon-name></italic></named-content>; <bold>Record Level:</bold> collectionCode: <named-content xmlns:xlink="http://www.w3.org/1999/xlink" content-type="dwc:collectionCode" xlink:type="simple">MCC</named-content></p></list-item><list-item><p><bold>Type status:</bold> <named-content xmlns:xlink="http://www.w3.org/1999/xlink" content-type="dwc:typeStatus" xlink:type="simple">Other material</named-content>. <bold>Occurrence:</bold> recordedBy: <named-content xmlns:xlink="http://www.w3.org/1999/xlink" content-type="dwc:recordedBy" xlink:type="simple">Maurizio Cornalba</named-content>; sex: <named-content xmlns:xlink="http://www.w3.org/1999/xlink" content-type="dwc:sex" xlink:type="simple">1 male</named-content>; occurrenceID: <named-content xmlns:xlink="http://www.w3.org/1999/xlink" content-type="dwc:occurrenceID" xlink:type="simple">A90BB22B-D13F-50E4-B790-CC60D6ACEBCD</named-content>; <bold>Location:</bold> countryCode: <named-content xmlns:xlink="http://www.w3.org/1999/xlink" content-type="dwc:countryCode" xlink:type="simple">IT</named-content>; stateProvince: <named-content xmlns:xlink="http://www.w3.org/1999/xlink" content-type="dwc:stateProvince" xlink:type="simple">Lombardia</named-content>; county: <named-content xmlns:xlink="http://www.w3.org/1999/xlink" content-type="dwc:county" xlink:type="simple">Pavia</named-content>; municipality: <named-content xmlns:xlink="http://www.w3.org/1999/xlink" content-type="dwc:municipality" xlink:type="simple">Cecima</named-content>; verbatimElevation: <named-content xmlns:xlink="http://www.w3.org/1999/xlink" content-type="dwc:verbatimElevation" xlink:type="simple">688 m</named-content>; verbatimLatitude: <named-content xmlns:xlink="http://www.w3.org/1999/xlink" content-type="dwc:verbatimLatitude" xlink:type="simple">44.815</named-content>; verbatimLongitude: <named-content xmlns:xlink="http://www.w3.org/1999/xlink" content-type="dwc:verbatimLongitude" xlink:type="simple">9.0791</named-content>; <bold>Identification:</bold> identifiedBy: <named-content xmlns:xlink="http://www.w3.org/1999/xlink" content-type="dwc:identifiedBy" xlink:type="simple">Maurizio Cornalba</named-content>; <bold>Event:</bold> eventDate: <named-content xmlns:xlink="http://www.w3.org/1999/xlink" content-type="dwc:eventDate" xlink:type="simple">2018-06-27</named-content>; eventRemarks: <named-content xmlns:xlink="http://www.w3.org/1999/xlink" content-type="dwc:eventRemarks" xlink:type="simple">on <italic><tp:taxon-name><tp:taxon-name-part taxon-name-part-type="genus" reg="Pentanema">Pentanema</tp:taxon-name-part><tp:taxon-name-part taxon-name-part-type="species" reg="montanum">montanum</tp:taxon-name-part></tp:taxon-name></italic></named-content>; <bold>Record Level:</bold> collectionCode: <named-content xmlns:xlink="http://www.w3.org/1999/xlink" content-type="dwc:collectionCode" xlink:type="simple">MCC</named-content></p></list-item><list-item><p><bold>Type status:</bold> <named-content xmlns:xlink="http://www.w3.org/1999/xlink" content-type="dwc:typeStatus" xlink:type="simple">Other material</named-content>. <bold>Occurrence:</bold> recordedBy: <named-content xmlns:xlink="http://www.w3.org/1999/xlink" content-type="dwc:recordedBy" xlink:type="simple">Maurizio Cornalba</named-content>; sex: <named-content xmlns:xlink="http://www.w3.org/1999/xlink" content-type="dwc:sex" xlink:type="simple">2 females</named-content>; occurrenceID: <named-content xmlns:xlink="http://www.w3.org/1999/xlink" content-type="dwc:occurrenceID" xlink:type="simple">E884B698-B18C-59D3-9073-7849B42300F5</named-content>; <bold>Location:</bold> countryCode: <named-content xmlns:xlink="http://www.w3.org/1999/xlink" content-type="dwc:countryCode" xlink:type="simple">IT</named-content>; stateProvince: <named-content xmlns:xlink="http://www.w3.org/1999/xlink" content-type="dwc:stateProvince" xlink:type="simple">Lombardia</named-content>; county: <named-content xmlns:xlink="http://www.w3.org/1999/xlink" content-type="dwc:county" xlink:type="simple">Pavia</named-content>; municipality: <named-content xmlns:xlink="http://www.w3.org/1999/xlink" content-type="dwc:municipality" xlink:type="simple">Cecima</named-content>; verbatimElevation: <named-content xmlns:xlink="http://www.w3.org/1999/xlink" content-type="dwc:verbatimElevation" xlink:type="simple">650 m</named-content>; verbatimLatitude: <named-content xmlns:xlink="http://www.w3.org/1999/xlink" content-type="dwc:verbatimLatitude" xlink:type="simple">44.8236</named-content>; verbatimLongitude: <named-content xmlns:xlink="http://www.w3.org/1999/xlink" content-type="dwc:verbatimLongitude" xlink:type="simple">9.0799</named-content>; <bold>Identification:</bold> identifiedBy: <named-content xmlns:xlink="http://www.w3.org/1999/xlink" content-type="dwc:identifiedBy" xlink:type="simple">Maurizio Cornalba</named-content>; <bold>Event:</bold> eventDate: <named-content xmlns:xlink="http://www.w3.org/1999/xlink" content-type="dwc:eventDate" xlink:type="simple">2020-07-01</named-content>; eventRemarks: <named-content xmlns:xlink="http://www.w3.org/1999/xlink" content-type="dwc:eventRemarks" xlink:type="simple">on <italic><tp:taxon-name><tp:taxon-name-part taxon-name-part-type="genus" reg="Pentanema">Pentanema</tp:taxon-name-part><tp:taxon-name-part taxon-name-part-type="species" reg="spiraeifolium">spiraeifolium</tp:taxon-name-part></tp:taxon-name></italic></named-content>; <bold>Record Level:</bold> collectionCode: <named-content xmlns:xlink="http://www.w3.org/1999/xlink" content-type="dwc:collectionCode" xlink:type="simple">MCC</named-content></p></list-item><list-item><p><bold>Type status:</bold> <named-content xmlns:xlink="http://www.w3.org/1999/xlink" content-type="dwc:typeStatus" xlink:type="simple">Other material</named-content>. <bold>Occurrence:</bold> recordedBy: <named-content xmlns:xlink="http://www.w3.org/1999/xlink" content-type="dwc:recordedBy" xlink:type="simple">Maurizio Cornalba</named-content>; sex: <named-content xmlns:xlink="http://www.w3.org/1999/xlink" content-type="dwc:sex" xlink:type="simple">1 female</named-content>; occurrenceID: <named-content xmlns:xlink="http://www.w3.org/1999/xlink" content-type="dwc:occurrenceID" xlink:type="simple">1C024E32-8B16-5895-9C1C-A49720467BEB</named-content>; <bold>Location:</bold> countryCode: <named-content xmlns:xlink="http://www.w3.org/1999/xlink" content-type="dwc:countryCode" xlink:type="simple">IT</named-content>; stateProvince: <named-content xmlns:xlink="http://www.w3.org/1999/xlink" content-type="dwc:stateProvince" xlink:type="simple">Lombardia</named-content>; county: <named-content xmlns:xlink="http://www.w3.org/1999/xlink" content-type="dwc:county" xlink:type="simple">Pavia</named-content>; municipality: <named-content xmlns:xlink="http://www.w3.org/1999/xlink" content-type="dwc:municipality" xlink:type="simple">Cecima</named-content>; verbatimElevation: <named-content xmlns:xlink="http://www.w3.org/1999/xlink" content-type="dwc:verbatimElevation" xlink:type="simple">647 m</named-content>; verbatimLatitude: <named-content xmlns:xlink="http://www.w3.org/1999/xlink" content-type="dwc:verbatimLatitude" xlink:type="simple">44.8231</named-content>; verbatimLongitude: <named-content xmlns:xlink="http://www.w3.org/1999/xlink" content-type="dwc:verbatimLongitude" xlink:type="simple">9.0803</named-content>; <bold>Identification:</bold> identifiedBy: <named-content xmlns:xlink="http://www.w3.org/1999/xlink" content-type="dwc:identifiedBy" xlink:type="simple">Maurizio Cornalba</named-content>; <bold>Event:</bold> eventDate: <named-content xmlns:xlink="http://www.w3.org/1999/xlink" content-type="dwc:eventDate" xlink:type="simple">2022-06-20</named-content>; eventRemarks: <named-content xmlns:xlink="http://www.w3.org/1999/xlink" content-type="dwc:eventRemarks" xlink:type="simple">on <italic><tp:taxon-name><tp:taxon-name-part taxon-name-part-type="genus" reg="Pentanema">Pentanema</tp:taxon-name-part><tp:taxon-name-part taxon-name-part-type="species" reg="spiraeifolium">spiraeifolium</tp:taxon-name-part></tp:taxon-name></italic></named-content>; <bold>Record Level:</bold> collectionCode: <named-content xmlns:xlink="http://www.w3.org/1999/xlink" content-type="dwc:collectionCode" xlink:type="simple">MCC</named-content></p></list-item><list-item><p><bold>Type status:</bold> <named-content xmlns:xlink="http://www.w3.org/1999/xlink" content-type="dwc:typeStatus" xlink:type="simple">Other material</named-content>. <bold>Occurrence:</bold> recordedBy: <named-content xmlns:xlink="http://www.w3.org/1999/xlink" content-type="dwc:recordedBy" xlink:type="simple">Simone Flaminio</named-content>; sex: <named-content xmlns:xlink="http://www.w3.org/1999/xlink" content-type="dwc:sex" xlink:type="simple">2 males, 2 females</named-content>; occurrenceID: <named-content xmlns:xlink="http://www.w3.org/1999/xlink" content-type="dwc:occurrenceID" xlink:type="simple">E75004E1-686D-52A0-BB6F-AF1C967FD006</named-content>; <bold>Location:</bold> countryCode: <named-content xmlns:xlink="http://www.w3.org/1999/xlink" content-type="dwc:countryCode" xlink:type="simple">IT</named-content>; stateProvince: <named-content xmlns:xlink="http://www.w3.org/1999/xlink" content-type="dwc:stateProvince" xlink:type="simple">Emilia-Romagna</named-content>; county: <named-content xmlns:xlink="http://www.w3.org/1999/xlink" content-type="dwc:county" xlink:type="simple">Bologna</named-content>; municipality: <named-content xmlns:xlink="http://www.w3.org/1999/xlink" content-type="dwc:municipality" xlink:type="simple">Bologna</named-content>; verbatimElevation: <named-content xmlns:xlink="http://www.w3.org/1999/xlink" content-type="dwc:verbatimElevation" xlink:type="simple">220 m</named-content>; verbatimLatitude: <named-content xmlns:xlink="http://www.w3.org/1999/xlink" content-type="dwc:verbatimLatitude" xlink:type="simple">44.4469</named-content>; verbatimLongitude: <named-content xmlns:xlink="http://www.w3.org/1999/xlink" content-type="dwc:verbatimLongitude" xlink:type="simple">11.3753</named-content>; <bold>Identification:</bold> identifiedBy: <named-content xmlns:xlink="http://www.w3.org/1999/xlink" content-type="dwc:identifiedBy" xlink:type="simple">Simone Flaminio</named-content>; <bold>Event:</bold> eventDate: <named-content xmlns:xlink="http://www.w3.org/1999/xlink" content-type="dwc:eventDate" xlink:type="simple">2022-06-26</named-content>; <bold>Record Level:</bold> collectionCode: <named-content xmlns:xlink="http://www.w3.org/1999/xlink" content-type="dwc:collectionCode" xlink:type="simple">SFC</named-content></p></list-item></list></tp:treatment-sec><tp:treatment-sec sec-type="Notes"><title>Notes</title><p>At the Cecima site, <italic><tp:taxon-name><tp:taxon-name-part taxon-name-part-type="genus" reg="Tetralonia">T.</tp:taxon-name-part><tp:taxon-name-part taxon-name-part-type="species" reg="inulae">inulae</tp:taxon-name-part></tp:taxon-name></italic> co-occurs with <italic><tp:taxon-name><tp:taxon-name-part taxon-name-part-type="genus" reg="Tetralonia">Tetralonia</tp:taxon-name-part><tp:taxon-name-part taxon-name-part-type="species" reg="fulvescens">fulvescens</tp:taxon-name-part></tp:taxon-name></italic> Giraud, 1863 and <italic><tp:taxon-name><tp:taxon-name-part taxon-name-part-type="genus" reg="Tetralonia">Tetralonia</tp:taxon-name-part><tp:taxon-name-part taxon-name-part-type="species" reg="alticincta">alticincta</tp:taxon-name-part></tp:taxon-name></italic> (Lepeletier, 1841), the latter flying on average about one month later than <italic><tp:taxon-name><tp:taxon-name-part taxon-name-part-type="genus" reg="Tetralonia">T.</tp:taxon-name-part><tp:taxon-name-part taxon-name-part-type="species" reg="inulae">inulae</tp:taxon-name-part></tp:taxon-name></italic>. We obtained a barcode sequence from one of the specimens of <italic><tp:taxon-name><tp:taxon-name-part taxon-name-part-type="genus" reg="Tetralonia">T.</tp:taxon-name-part><tp:taxon-name-part taxon-name-part-type="species" reg="inulae">inulae</tp:taxon-name-part></tp:taxon-name></italic> from the Cecima site. Only two short (&lt; 400 bp) sequences labelled <italic><tp:taxon-name><tp:taxon-name-part taxon-name-part-type="genus" reg="Eucera">Eucera</tp:taxon-name-part><tp:taxon-name-part taxon-name-part-type="species" reg="inulae">inulae</tp:taxon-name-part></tp:taxon-name></italic>, both from Canton Ticino in Switzerland, were available in the BOLD data bank for comparison. They turned out to match our sequence at 99.74%. Aside from them, the nearest match for our sequence, at 97.36%, is a GenBank COI sequence (voucher ad98, accession MG251111) pertaining to a specimen from Erzurum, Turkey, determined as <italic><tp:taxon-name><tp:taxon-name-part taxon-name-part-type="genus" reg="Eucera">Eucera</tp:taxon-name-part><tp:taxon-name-part taxon-name-part-type="species" reg="alticincta">alticincta</tp:taxon-name-part></tp:taxon-name></italic> (<xref ref-type="bibr" rid="B10853921">Dorchin et al. 2018</xref>). Interestingly, the barcode sequences of two <italic><tp:taxon-name><tp:taxon-name-part taxon-name-part-type="genus" reg="Tetralonia">T.</tp:taxon-name-part><tp:taxon-name-part taxon-name-part-type="species" reg="alticincta">alticincta</tp:taxon-name-part></tp:taxon-name></italic> specimens from the Cecima site turned out to be almost identical to the Turkish one mentioned above (match 99.65%), but distant from the few <italic><tp:taxon-name><tp:taxon-name-part taxon-name-part-type="genus" reg="Tetralonia">T.</tp:taxon-name-part><tp:taxon-name-part taxon-name-part-type="species" reg="alticincta">alticincta</tp:taxon-name-part></tp:taxon-name></italic> sequences from western Europe available in the BOLD data bank, with matches below 97.5% (Suppl. material <xref ref-type="supplementary-material" rid="S10864388">1</xref>, Table S1).</p></tp:treatment-sec><tp:treatment-sec><!--Section generated to contain objects referenced in tp:taxon-treatment.--><supplementary-material xmlns:xlink="http://www.w3.org/1999/xlink" id="S10864388" orientation="portrait" position="float" xlink:type="simple"><object-id content-type="arpha" xlink:type="simple">CB89EBF8-F8F9-5F58-83D3-13CFCDEA6749</object-id><object-id content-type="doi" xlink:type="simple">10.3897/BDJ.12.e116014.suppl1</object-id><label>Supplementary material 1</label><caption><p>Table of all specimens subjected to DNA barcoding</p></caption><statement content-type="dataType"><label>Data type</label><p>Occurrences and DNA specifics</p></statement><p>File: oo_939867.xlsx</p><media xlink:href="bdj-12-e116014-s001.xlsx" mimetype="Microsoft Excel Document" mime-subtype="xlsx" position="float" orientation="portrait" xlink:type="simple"><uri content-type="original_file" xlink:type="simple">https://binary.pensoft.net/file/939867</uri></media><attrib specific-use="authors">Maurizio Cornalba, Marino Quaranta, Marco Selis, Simone Flaminio, Sirio Gamba, Maurizio Mei, Marco Bonifacino, Andree Cappellari, Roberto Catania, Pietro Niolu, Stefano Tempesti, Paolo Biella</attrib></supplementary-material></tp:treatment-sec><ref-list><ref id="B10853921"><element-citation xmlns:xlink="http://www.w3.org/1999/xlink" publication-type="article" xlink:type="simple"><person-group person-group-type="author"><name name-style="western"><surname>Dorchin</surname><given-names>A.</given-names></name><name name-style="western"><surname>López-Uribe</surname><given-names>M. M.</given-names></name><name name-style="western"><surname>Praz</surname><given-names>C. J.</given-names></name><name name-style="western"><surname>Griswold</surname><given-names>T.</given-names></name><name name-style="western"><surname>Danforth</surname><given-names>B. N.</given-names></name></person-group><year>2018</year><article-title>Phylogeny, new generic-level classification, and historical biogeography of the <italic><tp:taxon-name><tp:taxon-name-part taxon-name-part-type="genus" reg="Eucera">Eucera</tp:taxon-name-part></tp:taxon-name></italic> complex (<tp:taxon-name><tp:taxon-name-part taxon-name-part-type="order">Hymenoptera</tp:taxon-name-part></tp:taxon-name>: <tp:taxon-name><tp:taxon-name-part taxon-name-part-type="family">Apidae</tp:taxon-name-part></tp:taxon-name>)</article-title><source>Molecular Phylogenetics and Evolution</source><volume>119</volume><fpage>81</fpage><lpage>92</lpage><pub-id pub-id-type="doi">10.1016/j.ympev.2017.10.007</pub-id></element-citation></ref></ref-list></tp:taxon-treatment>
