# Supplementary material for: Exploring the hidden riches: Recent remarkable faunistic records and range extensions in the bee fauna of Italy (Hymenoptera, Apoidea, Anthophila)
Source: Biodivers Data J. 2024 Feb 16;12:e116014. doi: 10.3897/BDJ.12.e116014 (PMC10892157; doi:10.3897/BDJ.12.e116014)
Supplement: Supplementary material 1 — Table of all specimens subjected to DNA barcoding [file bdj-12-e116014-s001.xlsx]

## Sheet: Foglio1
Cornalba et al. 2023 - Exploring the Hidden Riches: Recent remarkable faunistic records and range extensions in the Bee Fauna of Italy (Hymenoptera: Apoidea: Anthophila)
Sample ID	Collectors	Collection Date	Country	Province	Region	Exact Site	Latitude	Longitude	Elevation	COI-5P Seq. Length	Sex	Order	Family	Genus	Species	Identifier	Specimen collection code	BOLD sequence code	BIN sequence code
MIB:ZPL:08815	Maurizio Cornalba	2022-04-08	Italy	Pavia	Lombardia	Cecima	44.8247	9.0767	666	640	M	Hymenoptera	Andrenidae	Andrena	confinis	Maurizio Cornalba	MCC	ZPLRP001-23	BOLD:AAF0994
MIB:ZPL:08816	Maurizio Cornalba	2022-07-31	Italy	Bergamo	Lombardia	Piazzatorre	45.9878	9.6813	841	622	F	Hymenoptera	Andrenidae	Andrena	alutacea	Maurizio Cornalba	MCC	ZPLRP002-23	N.A.
MIB:ZPL:08817	Sirio Gamba	2022-06-02	Italy	Imperia	Liguria	Pigna	43.9925	7.6738	1592	622	F	Hymenoptera	Andrenidae	Andrena	ampla	Maurizio Cornalba	MCC	ZPLRP003-23	BOLD:ABA2611
MIB:ZPL:08818	Maurizio Cornalba	2022-06-20	Italy	Pavia	Lombardia	Cecima	44.8231	9.0803	647	654	F	Hymenoptera	Apidae	Eucera	inulae	Maurizio Cornalba	MCC	ZPLRP004-23	BOLD:AFI8453
MIB:ZPL:08819	Marco Selis	2022-06-01	Italy	Roma	Lazio	Manziana, Bosco Macchia Grande	42.1233	12.1148	330	656	F	Hymenoptera	Apidae	Epeolus	productulus	Marco Selis	MSC	ZPLRP005-23	BOLD:AFI7017
MIB:ZPL:08820	Marco Selis	2022-06-01	Italy	Roma	Lazio	Manziana, Bosco Macchia Grande	42.1233	12.1148	330	628	M	Hymenoptera	Apidae	Epeolus	productulus	Marco Selis	MSC	ZPLRP006-23	BOLD:AFI7017
MIB:ZPL:08821	Marco Selis	2022-07-05	Italy	Viterbo	Lazio	Bomarzo, Tevere	42.5132	12.2745	50	643	M	Hymenoptera	Halictidae	Lasioglossum	strictifrons	Marco Selis	MIB:ZPL	ZPLRP007-23	BOLD:ADZ4224
MIB:ZPL:08822	Marco Selis	2022-07-05	Italy	Viterbo	Lazio	Bomarzo, Tevere	42.5132	12.2745	50	623	M	Hymenoptera	Halictidae	Lasioglossum	strictifrons	Marco Selis	MIB:ZPL	ZPLRP008-23	BOLD:ADZ4224
MIB:ZPL:08824	Marco Selis	2021-08-10	Italy	Modena	Emilia Romagna	Fanano, Lago Scaffaiolo	44.1221	10.8136	1500	572	M	Hymenoptera	Halictidae	Lasioglossum	subfulvicorne	Marco Selis	MSC	ZPLRP010-23	BOLD:AAE5909
MIB:ZPL:08825	Marco Selis	2021-08-10	Italy	Modena	Emilia Romagna	Fanano, Lago Scaffaiolo	44.1221	10.8136	1500	623	F	Hymenoptera	Halictidae	Lasioglossum	subfulvicorne	Marco Selis	MSC	ZPLRP011-23	BOLD:AAE5909
MIB:ZPL:08826	Marco Selis	2021-07-22	Italy	Rieti	Lazio	Leonessa, Sella di Leonessa	42.48	13.0075	1700	658	F	Hymenoptera	Halictidae	Seladonia	gavarnica	Marco Selis	MSC	ZPLRP012-23	BOLD:AAZ9938
MIB:ZPL:08827	Marco Selis	2021-07-28	Italy	Rieti	Lazio	Leonessa, Sella di Leonessa	42.48	13.0075	1700	639	F	Hymenoptera	Andrenidae	Andrena	amieti	Marco Selis	MSC	ZPLRP013-23	BOLD:ADQ2129
MIB:ZPL:08828	Marco Selis	2021-07-04	Italy	Rieti	Lazio	Leonessa, Sella di Leonessa	42.48	13.0075	1700	658	F	Hymenoptera	Andrenidae	Andrena	semilaevis	Marco Selis	MSC	ZPLRP014-23	BOLD:AAK0329
MIB:ZPL:08829	Marco Selis	2019-06-01	Italy	Viterbo	Lazio	Viterbo, necropoli etrusca di Norchia	42.3381	11.9456	130	524	F	Hymenoptera	Megachilidae	Pseudoanthidium	stigmaticorne	Marco Selis	MSC	ZPLRP015-23	BOLD:ABV1020
MIB:ZPL:08830	Sirio Gamba	2020-05-09	Italy	Imperia	Liguria	San Biagio della Cima, loc. Cloria	43.8225	7.655	122	642	M	Hymenoptera	Megachilidae	Pseudoanthidium	stigmaticorne	Sirio Gamba	MIB:ZPL	ZPLRP016-23	BOLD:ABV1020
MIB:ZPL:08831	Sirio Gamba	2020-05-09	Italy	Imperia	Liguria	San Biagio della Cima, loc. Cloria	43.8225	7.655	122	642	F	Hymenoptera	Megachilidae	Pseudoanthidium	stigmaticorne	Sirio Gamba	MIB:ZPL	ZPLRP017-23	BOLD:ABV1020
MIB:ZPL:08832	Marco Selis	2022-06-14	Italy	Roma	Lazio	Maccarese	41.8859	12.2656	30	645	F	Hymenoptera	Megachilidae	Trachusa	integra	Marco Selis	MSC	ZPLRP018-23	BOLD:AEL4705
MIB:ZPL:08833	Marco Selis	2022-06-14	Italy	Roma	Lazio	Maccarese	41.8859	12.2656	30	658	F	Hymenoptera	Megachilidae	Trachusa	integra	Marco Selis	MSC	ZPLRP019-23	BOLD:AEL4705
MIB:ZPL:08834	Marco Selis	2022-06-14	Italy	Roma	Lazio	Maccarese	41.8859	12.2656	30	640	M	Hymenoptera	Megachilidae	Trachusa	integra	Marco Selis	MIB:ZPL	ZPLRP020-23	BOLD:AEL4705
MIB:ZPL:08835	Maurizio Mei	2022-06-05	Italy	Roma	Lazio	Roma, Valle dell’Insugherata	41.9592	12.4352	50	654	M	Hymenoptera	Megachilidae	Trachusa	integra	Maurizio Mei	MZUR	ZPLRP021-23	BOLD:AEL4705
MIB:ZPL:08836	Maurizio Mei	2022-07-08	Italy	Oristano	Sardegna	Oristano	39.8878	8.5407	50	597	F	Hymenoptera	Megachilidae	Trachusa	integra	Maurizio Mei	MZUR	ZPLRP022-23	BOLD:AEL4705
MIB:ZPL:08837	Maurizio Mei	2022-07-08	Italy	Oristano	Sardegna	Oristano	39.8878	8.5407	50	658	F	Hymenoptera	Megachilidae	Trachusa	integra	Maurizio Mei	MZUR	ZPLRP023-23	BOLD:AEL4705
MIB:ZPL:08838	Maurizio Cornalba	2020-07-28	Italy	Pavia	Lombardia	Cecima	44.8236	9.0799	650	652	F	Hymenoptera	Apidae	Tetralonia	alticincta	Maurizio Cornalba	MCC	ZPLRP024-23	BOLD:ADM6216
MIB:ZPL:08839	Maurizio Cornalba	2020-07-28	Italy	Pavia	Lombardia	Cecima	44.8236	9.0799	650	615	F	Hymenoptera	Apidae	Tetralonia	alticincta	Maurizio Cornalba	MCC	ZPLRP025-23	BOLD:ADM6216
MIB:ZPL:08840	Marco Selis	2022-06-14	Italy	Roma	Lazio	Maccarese	41.8859	12.2656	30	616	F	Hymenoptera	Megachilidae	Trachusa	integra	Marco Selis	MSC	ZPLRP026-23	BOLD:AEL4705
MIB:ZPL:08841	Marco Selis	2022-06-14	Italy	Roma	Lazio	Maccarese	41.8859	12.2656	30	658	F	Hymenoptera	Megachilidae	Trachusa	integra	Marco Selis	MSC	ZPLRP027-23	BOLD:AEL4705
